# Supplementary material for: The Character Position Encoding of Parafoveal Semantic Previews Is Flexible in Chinese Reading
Source: Behav Sci (Basel). 2025 Jul 4;15(7):907. doi: 10.3390/bs15070907 (PMC12292683; doi:10.3390/bs15070907)
Supplement: Supplementary file 1 [file behavsci-15-00907-s001.zip]

Archive with 1 entries (1 files):
- behavsci-3697661-supplementary.pdf
